# Supplementary material for: A holocene n-alkane stable isotope record from Wonderwerk Cave, South Africa and its implications for the later stone age record
Source: Sci Rep. 2025 Apr 26;15:14667. doi: 10.1038/s41598-025-99054-0 (PMC12033296; doi:10.1038/s41598-025-99054-0)
Supplement: Supplementary file 2 — Supplementary Material 2. [file 41598_2025_99054_MOESM2_ESM.xlsx]

## Sheet: Probenliste
Supplementary Dataset for
A Holocene n-alkane stable isotope record from Wonderwerk Cave, South Africa, and its implications for the Later Stone Age record
by M. Ecker, S. Rhodes, N. Andersen, L.K. Horwitz, M. Chazan, and C.A. Makarewicz
Sample data				Extracted amounts of n-alkanes							δ13C results																δD results
Lab Sample ID	Sample ID Wonderwerk database	Site & Profile	Sample weight (g)	Mean n-C25 (ng / µl)	Mean n-C27 (ng / µl)	Mean n-C29 (ng / µl)	Mean n-C31 (ng / µl)	Mean n-C33 (ng / µl)	Mean n-C35 (ng / µl)	Sum (ng / µl)	nC27	STDEV	n	SEM	nC29	STDEV	n	SEM	nC31	STDEV	n	SEM	nC33	STDEV	n	SEM	nC27	STDEV	n	SEM	nC29	STDEV	n	SEM	nC31	STDEV	n	SEM	nC33	STDEV	n	SEM
											[‰ VPDB]				[‰ VPDB]				[‰ VPDB]				[‰ VPDB]				[‰ VSMOW]				[‰ VSMOW]				[‰ VSMOW]				[‰ VSMOW]
ME4	4723	Wonderwerk Cave entrance	6.39	25.01	53.1879	129.643	384.606	176.689	25.2717	744.126	-25.5752	0.146117	3	0.0843605	-28.6308	0.025582	3	0.0147698	-28.893	0.0259141	3	0.0149615	-27.7894	0.0376788	3	0.0217539	-153.84	1.00733	4	0.503663	-141.499	4.69387	8	1.65953	-144.847	3.43303	8	1.21376	-143.764	1.81673	8	0.642312
ME 32	4620.5	Wonderwerk Cave OP. 5 GS	6.09	74.0374	217.076	569.63	1575.02	649.391	83.1348	3011.11	-24.2585	0.0612318	3	0.0353522	-28.505	0.0343098	3	0.0198088	-29.0914	0.0110816	3	0.00639796	-27.6473	0.0176573	3	0.0101944	-150.02	1.60654	4	0.803268	-147.032	0.17764	4	0.08882	-147.683	1.21199	4	0.605997	-145.431	0.768475	4	0.384238
ME 26	4907.5	Wonderwerk Cave OP. 5 FBS	6.035	15.6116	40.7677	93.9381	250.842	140.307	28.4662	525.855	-24.052	0.0469473	3	0.027105	-27.5095	0.0707054	3	0.0408218	-27.1553	0.0606716	3	0.0350287	-23.6098	0.0614769	3	0.0354937	-160.832	1.38615	4	0.693074	-146.563	1.10273	4	0.551366	-142.035	1.26893	4	0.634464
ME 27	5168.5	Wonderwerk Cave OP. 5 BWS	6.059	12.33	30.5062	75.9548	201.364	108.597	22.1638	416.422					-27.4662	0.0945345	3	0.0545795	-27.4152	0.0299267	3	0.0172782	-23.9081	0.0880847	3	0.0508557	-168.074	1.38914	2	0.982269	-151.183	4.40709	3	2.54444	-150.366	2.16644	3	1.25079	-151.967	0.046399	3	0.0267885
ME 25	5621.5	Wonderwerk Cave OP. 5 AS	6.446	4.07832	12.7365	35.3304	88.0013	52.8563	10.9016	188.924					-26.8574	0.565065	3	0.32624	-26.7404	0.0678072	3	0.0391485	-23.888	0.155912	3	0.0900157	-142.359	2.3369	4	1.16845	-141.602	0.831845	4	0.415923	-150.347	0.526822	4	0.263411	-149.824	2.74577	4	1.37289
ME 29	6181.5	Wonderwerk Cave OP. 5 DL	6.427	20.4046	74.225	90.6193	200.989	91.2117	15.7725	457.045	-23.3023	0.0776794	3	0.0448482	-25.5319	0.0870156	3	0.0502385	-25.8251	0.0342811	3	0.0197922	-23.6122	0.0840123	3	0.0485045					-152.968	0.214303	4	0.107152	-151.981	0.378695	4	0.189348	-142.219	1.07844	4	0.539218
ME 30	6765.5	Wonderwerk Cave OP. 5 AAS	7.115	23.7887	94.808	144.787	418.668	179.093	28.6912	837.356	-23.5465	0.0383043	3	0.022115	-25.9437	0.0388483	3	0.0224291	-26.4965	0.0246267	3	0.0142182	-24.7398	0.0529997	3	0.0305994	-185.854	0.787754	4	0.393877	-155.703	4.42023	4	2.21012	-145.636	1.10422	4	0.552111	-142.799	0.27139	4	0.135695
ME 28	7444.5	Wonderwerk Cave OP. 5 AAS	6.01	12.0334	45.0392	71.485	216.73	93.5482	16.166	426.802	-23.72	0.100601	3	0.0580822	-26.2166	0.012325	3	0.00711585	-26.7004	0.0400209	3	0.0231061	-25.2119	0.0825819	3	0.0476787	-183.55	0.721516	4	0.360758	-158.722	2.64517	4	1.32258	-144.47	0.404775	4	0.202388	-144.152	0.368793	4	0.184396
ME 31	7844.5	Wonderwerk Cave OP. 5 CBS	6.465	4.54598	14.1401	28.3406	98.6546	48.0633	10.0817	189.199	-23.935	0.142444	3	0.0822401	-26.3416	0.0813177	3	0.0469488	-26.5438	0.0643246	3	0.0371378	-25.4378	0.253835	3	0.146552	-143.415	1.91732	4	0.958661	-149.171	0.987549	4	0.493774	-147.663	0.5282	4	0.2641	-145.521	1.746	4	0.873002
International standard measurements with accuracy and precision.
	carbon isotopes			[per mil VPDB]
	nC16	nC17	nC18	nC19	nC20	nC21	nC22	nC23	nC24	nC25	nC26	nC27	nC28	nC29	nC30
A7	-26.3075	-31.8885	-32.6049	-31.9672	-40.7917	-28.821	-34.282	-33.3102	-32.0824	-28.4964	-32.94	-30.5221	-33.1776	-29.1588	-29.9712	measured
	0.147372	0.136927	0.108013	0.132244	0.117876	0.132028	0.112551	0.143014	0.119608	0.156489	0.128166	0.132715	0.139956	0.150539	0.136146	STDEV	precision
	56	56	56	56	56	56	56	56	56	56	56	56	56	56	56	n
A7	-26.15	-31.87	-32.7	-31.99	-40.91	-28.83	-34.33	-33.37	-32.13	-28.46	-32.94	-30.49	-33.2	-29.1	-29.84	Reference	accepted values
	-0.157537	-0.0185165	0.0950535	0.0227695	0.118267	0.00900852	0.0479738	0.0597564	0.0475774	-0.036443	3.24649e-05	-0.0321359	0.0224195	-0.0587846	-0.131185	offset	accuracy
	hydrogen isotopes			[per mil VSMOW]
	nC16	nC17	nC18	nC19	nC20	nC21	nC22	nC23	nC24	nC25	nC26	nC27	nC28	nC29	nC30
A7	-23.1154	-131.047	-55.653	-57.9861	-175.407	-178.392	-73.7249	-68.2692	-29.6537	-253.568	-49.5117	-173.782	-36.8669	-174.259	-213.631	measured
	3.44691	3.48947	6.22578	4.7713	3.33489	2.8059	1.90244	1.65222	1.68744	2.92199	1.35345	1.79836	1.69571	1.78762	1.84267	STDEV	precision
	39	39	39	39	39	39	39	39	39	39	39	39	39	39	39	n
A7	-9.1	-121.2	-52	-56.3	-177.6	-181.6	-74.8	-67.2	-29.7	-258.9	-45.9	-172.8	-36.8	-177.8	-213.6	Reference	accepted values
	-14.0154	-9.84656	-3.65299	-1.68605	2.19328	3.20768	1.07514	-1.06919	0.0463257	5.33173	-3.61169	-0.981694	-0.0669355	3.54055	-0.0312198	offset	accuracy
	The accepted hydrogen isotope values of A7 are corrected for nC17, nC21 and nC25 according to the statement of Arndt Schimmelmann on the mailbase ISOGEOCHEM (September 3rd 2024).
	The greater offset in hydrogen isotope values of nC16, nC17 compared to accepted values reflects an analytical bias.
	The used large volume injections (LVI) in combination with solvent venting biased only the hydrogen isotope values of the lowest boiling compounds (nC16, nC17).
	All the other higher boiling compounds are not affected by this bias. All analysed n-alkanes from Wonderwerk cave are in the range of higher boiling compounds without bias.
